# Supplementary material for: Deep Resequencing of 9 Candidate Genes Identifies a Role for ARAP1 and IGF2BP2 in Modulating Insulin Secretion Adjusted for Insulin Resistance in Obese Southern Europeans
Source: Int J Mol Sci. 2022 Jan 22;23(3):1221. doi: 10.3390/ijms23031221 (PMC8835579; doi:10.3390/ijms23031221)
Supplement: Supplementary file 1 [file ijms-23-01221-s001.zip]

Archive with 1 entries (1 files):
- ijms-1530505-supplementary.pdf
